# Supplementary material for: Simultaneous Expression of CD70 and POSTN in Cancer-Associated Fibroblasts Predicts Worse Survival of Colorectal Cancer Patients
Source: Int J Mol Sci. 2024 Feb 22;25(5):2537. doi: 10.3390/ijms25052537 (PMC10931655; doi:10.3390/ijms25052537)
Supplement: Supplementary file 1 [file ijms-25-02537-s001.zip]

Archive with 1 entries (1 files):
- ijms-2829949-supplementary.pdf
